# Supplementary material for: Predicting the Absolute Risk of Ischemic Stroke in Asian Patients with Atrial Fibrillation: Comparing the COOL-AF Risk Score with CARS/mCARS Models for Absolute Risk and the CHA2DS2-VASc Score
Source: J Clin Med. 2023 Mar 23;12(7):2449. doi: 10.3390/jcm12072449 (PMC10095200; doi:10.3390/jcm12072449)
Supplement: Supplementary file 1 [file jcm-12-02449-s001.zip]

Archive with 1 entries (1 files):
- jcm-2230942-supplementary.pdf
